# Supplementary material for: Neomycin Interferes with Phosphatidylinositol-4,5-Bisphosphate at the Yeast Plasma Membrane and Activates the Cell Wall Integrity Pathway
Source: Int J Mol Sci. 2022 Sep 20;23(19):11034. doi: 10.3390/ijms231911034 (PMC9569482; doi:10.3390/ijms231911034)
Supplement: Supplementary file 1 [file ijms-23-11034-s001.zip]

Archive with 9 entries (9 files):
- Figure S1.pdf
- Table S1.pdf
- Table S2.pdf
- Table S3.pdf
- Table S4.pdf
- Table S5.pdf
- Table S6.pdf
- Table S7.pdf
- Table S8.pdf
